# Supplementary material for: Redefining High-Risk and Mobile Population in Pakistan Polio Eradication Program; 2024
Source: Vaccines (Basel). 2025 Sep 29;13(10):1016. doi: 10.3390/vaccines13101016 (PMC12567959; doi:10.3390/vaccines13101016)
Supplement: Supplementary file 1 [file vaccines-13-01016-s001.zip]

Archive with 1 entries (1 files):
- vaccines-3556358-supplementary.pdf
